# Supplementary material for: Daily Lipolysis Gene Expression in Male Rat Mesenteric Adipose Tissue: Obesity and Melatonin Effects
Source: Int J Mol Sci. 2025 Jan 11;26(2):577. doi: 10.3390/ijms26020577 (PMC11765279; doi:10.3390/ijms26020577)
Supplement: Supplementary file 1 [file ijms-26-00577-s001.zip]

Archive with 1 entries (1 files):
- ijms-3402580-supplementary.pdf
